# Supplementary material for: Dog Guardian Interpretation of Familiar Dog Aggression Questions in the C-BARQ: Do We Need to Redefine “Familiar”?
Source: Animals (Basel). 2025 Sep 30;15(19):2876. doi: 10.3390/ani15192876 (PMC12524257; doi:10.3390/ani15192876)
Supplement: Supplementary file 1 [file animals-15-02876-s001.zip]

Archive with 8 entries (8 files):
- Suppl_S4_DATA_Animals.xlsx
- __MACOSX/._Suppl_S4_DATA_Animals.xlsx
- Suppl_S3_ScR Refs_Animals.docx
- __MACOSX/._Suppl_S3_ScR Refs_Animals.docx
- Suppl_S1_D&L Questionnaire_Animals.docx
- __MACOSX/._Suppl_S1_D&L Questionnaire_Animals.docx
- Suppl_S2_FDA Questionnaire_Animals.docx
- __MACOSX/._Suppl_S2_FDA Questionnaire_Animals.docx
