# Supplementary material for: Dog Guardian Interpretation of Familiar Dog Aggression Questions in the C-BARQ: Do We Need to Redefine “Familiar”?
Source: Animals (Basel). 2025 Sep 30;15(19):2876. doi: 10.3390/ani15192876 (PMC12524257; doi:10.3390/ani15192876)
Supplement: Supplementary file 1 [file animals-15-02876-s001.zip › Suppl_S4_DATA_Animals.xlsx]

## Sheet: FDA Data Anonymized
FDA Follow Up Questionnaire Responses																											CBARQ 2021 Responses
How many dogs currently in the home	Single or Multi	Number of dogs in 2021	Single or Multi in 2021	Analysis 2 Grouping	Analysis 3 Grouping	Unexpected FDA Score	Unexpected FDA Score - Unexpected FDA 1/2	Ever lived with another dog	Ever lived with another dog - Unexpected FDA 1/2	Ever lived with another dog description	Ever lived with another dog "Other"	In Home Socialization	Out of Home Socialization	Dog interactions	Dog interactions "Other"	FDA 1	FDA 2	FDA 3	FDA 4	FDA New	FDA 2021	FDA Change	FDA Change Category	FDA Response Opinion	FDA Response Opinion (Other)	FDA Response Notes	Trainability	SDA	ODA	DDA	FDA	DDF	SDF	NSF	Sep
	1: Single 2: Multi Dog		1: Single 2: Multi Dog				1: Yes 2: No		1: Yes 2: No
	1	1	1	1	2	Yes	1	No	2			Once a week or less	Once a week or less			0	0	3	3	1.5	0	1.5	Increase	A friend or family member's dog who spends time IN your home		[Dogname] also tends to become aggressive if another dog attempts to mount her.	1.88	0	0	0.25	0	0.25	0	0.67	0
1	1	1	1	1	2	Yes	1	No	2			Once a week or less	Once a week or less	They play together		0	0	0	0	0	0	0	No Change	A friend or family member's dog who spends time IN your home		Only shows aggressive behaviour when on a leash or restrained. If he has the ability to move freely then there are no issues.	2.5	0.7	0.13	2.75	0	2.25	0.75	0.83	1.25
1	1	1	1	1	2	Yes	1	No	2			More than once a week	More than once a week	They sleep together,They play together		0	0	0	0	0	0	0	No Change	A friend or family member's dog who spends time IN your home		[Dogname] loves other dogs and had previously attended daycare as a puppy. Since I worked in a vet during his puppy years, [Dogname] was used to all types of animals and very well socialized. Since heâ€™s stopped going to daycare and stopped seeing other dogs daily he does get very excited on leash and experiences some on leash reactivity/frustration.	2.86	0	0.25	0	0	0	0	0.17	0.86
1	1	1	1	1	2	Yes	1	No	2			More than once a week	Every day	They play together		0	0	0	0	0	0	0	No Change	A friend or family member's dog who you spend time with AWAY from your home		He is very chill unless mounted	2.57	0	0	0.25	0	0.25	0.25	0.33	2.29
1	1	1	1	1	2	Yes	1	No	2			More than once a week	Once a week or less	They play together		0	0	1	1	0.5	0	0.5	Increase	A friend or family member's dog who spends time IN your home			2.63	0.6	0	1.25	0	1	0.75	0.83	0
1	1	1	1	1	2	Yes	1	No	2			Once a week or less	Never	They play together		1	0	0	1	0.5	0	0.5	Increase	A friend or family member's dog who spends time IN your home		Can get nervous	1.75	2	0.25	0.25	0	1	0.75	1.2	1
1	1	1	1	1	2	Yes	1	No	2			Once a week or less	Once a week or less	They play together,They are tolerant of each other, but not playful,They are mostly tolerant, but occasionally fight (eg. over food, toys, attention from owners)		0	0	1	1	0.5	0	0.5	Increase	A friend or family member's dog who spends time IN your home		She is very friendly and loves to meet other dogs, we have raised her with regular visits/walks with dogs owned by friends and family	3.13	0.1	0	0.25	0	0	0.25	0.33	0
1	1	1	1	1	2	Yes	1	No	2			Once a week or less	Once a week or less	They are mostly tolerant, but occasionally fight (eg. over food, toys, attention from owners)		1	0	0	0	0.25	0	0.25	Increase	A friend or family member's dog who you spend time with AWAY from your home		She usually shows some mild aggression when my husband or I are giving affection to other dogs, we canâ€™t tell if itâ€™s jealousy or protection. She shows no aggression at daycare, when we are not present.	2.5	0	0	1	0	0	0	0.33	1.38
1	1	1	1	1	2	Yes	1	No	2			Once a week or less	Once a week or less	The 'study' dog is fearful of other dogs in the home		0	0	0	0	0	0	0	No Change	A friend or family member's dog who you spend time with AWAY from your home		[Dogname] is timid around other dog. She is friendly with other dogs when we are out for walks.	3	0	0	0	0	2.5	0.25	3	0.63
1	1	1	1	1	2	Yes	1	No	2			More than once a week	Once a week or less			0	0	0	0	0	0	0	No Change				3.38	0.6	0	0	0	0.5	0	0.17	0
1	1	1	1	1	2	Yes	1	No	2			Never	Once a week or less	They play together		0	0	0	2	0.5	0.33	0.17	Increase	A friend or family member's dog who spends time IN your home			2.63	0.4	0.25	0.33	0.33	0	0	0	0.25
1	1	1	1	1	2	Yes	1	No	2			Every day	More than once a week	They sleep together,They play together,They are mostly tolerant, but occasionally fight (eg. over food, toys, attention from owners)		0	0	0	2	0.5	0.5	0	No Change	A friend or family member's dog who spends time IN your home			3	0.1	0.25	2	0.5	3.25	0.75	0.67	0
1	1	1	1	1	2	Yes	1	No	2			Once a week or less	Every day								0.67						2.38	1.67	0	0.67	0.67	2.67	2	1.67	0.13
1	1	1	1	1	2	Yes	1	No	2			Never	Once a week or less								2			A friend or family member's dog who spends time IN your home		she is tolerant, she is not much one for playing. so if a dog gets to in her face, she will growl and snap. its not agression,its dog communication	3.5	1.1	0	1.33	2	0	0.5	0.17	0.25
1	1	1	1	1	1	Yes	1	Yes	1	The other dog passed away,The other dog belonged to a friend/family member and living arrangements changed		Once a week or less	Once a week or less	They are tolerant of each other, but not playful,They are mostly tolerant, but occasionally fight (eg. over food, toys, attention from owners)							0						1.25	0.1	0	0.25	0	1	0	0.33	0
1	1	1	1	1	1	Yes	1	Yes	1	The other dog belonged to a friend/family member and living arrangements changed		More than once a week	Once a week or less			0	0	0	0	0	0	0	No Change	A friend or family member's dog who spends time IN your home			3.5	0.3	0	0	0	0	0.25	0.17	0
1	1	1	1	1	1	Yes	1	Yes	1	The other dog passed away		Once a week or less	More than once a week	Other (Please Specify)	When the other was alive, they played together and enjoyed eachother's company. They didn't sleep together but could crate together for travel	0	0	0	0	0	0	0	No Change	A dog that you have previously owned who lived with your current dog		With new dogs he will do #2 aggression to set boundaries of acceptable behaviour (e.g., no jumping on his back), otherwise, he shows calming signals to direct their behaviour.	3.43	0	0	0.25	0	1	0	0.17	0
1	1	1	1	1	1	Yes	1	Yes	1	The other dog passed away		Once a week or less	More than once a week								0						2.88	1	0.5	1.25	0	1	0	0.33	1.13
1	1	1	1	1	1	Yes	1	Yes	1	The other dog belonged to a friend/family member and living arrangements changed		More than once a week	More than once a week			1	0	0	0	0.25	0	0.25	Increase	A friend or family member's dog who you spend time with AWAY from your home		He interacts with my sister's elder dog in her home frequently	2.75	0	0	0.5	0	0.75	0	1.83	0
1	1	1	1	1	1	Yes	1	Yes	1	The other dog passed away		Once a week or less	Once a week or less	They play together		0	0	0	1	0.25	0	0.25	Increase	A friend or family member's dog who spends time IN your home		He's good with all dogs when off leash. On leash he is only good with familiar dogs.	2.5	0.2	0	1.5	0	3	0	0	0
1	1	1	1	1	1	Yes	1	Yes	1	Other (Please specify):	Shiloh is a rescue. She was rehomed with us and had previously lived with 3 other dogs	Once a week or less	Once a week or less	They are tolerant of each other, but not playful		0	0	0	0	0	0.25	-0.25	Decrease	A friend or family member's dog who spends time IN your home		My dog's reaction is to retreat if she feels threatened rather than show agression	2.5	0	0	0.25	0.25	0	2.75	3	2.88
1	1	1	1	1	1	Yes	1	Yes	1	The other dog belonged to a friend/family member and living arrangements changed,The other dog was a temporary foster		More than once a week	Once a week or less	They sleep together,They play together		0	0	0	1	0.25	0.5	-0.25	Decrease	A friend or family member's dog who you spend time with AWAY from your home		My dog and my sisters dog always want the same bone, even when there's two exact same bones	1.63	0.7	0	1	0.5	1.75	0	1.17	1.5
1	1	1	1	1	1	Yes	1	Yes	1	The other dog passed away,The other dog was a temporary foster		Never	Once a week or less	They sleep together,They play together		0	0	2	2	1	0.5	0.5	Increase	A dog that you have previously owned who lived with your current dog			2.25	0.3	0	0.25	0.5	0.25	0	0	0.63
1	1	2	2	3	4	No	2	Yes	1	The other dog was a temporary foster		Once a week or less	More than once a week	They sleep together,They play together,They are mostly tolerant, but occasionally fight (eg. over food, toys, attention from owners)		2	0	1	2	1.25	1	0.25	Increase	A dog that you have previously owned who lived with your current dog			2.63	0.2	0	0.75	1	0	0	0.6	1.43
1	1	1	1	1	1	Yes	1	Yes	1	The other dog belonged to a friend/family member and living arrangements changed		More than once a week	Once a week or less			2	1	3	3	2.25	1.25	1	Increase	A dog that you have previously owned who lived with your current dog		Generally tolerant but has had resource guarding issues previously. Intolerant of approach when eating, but may occasionally tolerate being approached when he has a toy	2.25	0.7	1.38	0	1.25	0.25	1	0.5	1.63
1	1	1	1	1	1	Yes	1	Yes	1	The other dog belonged to a friend/family member and living arrangements changed		Once a week or less	Once a week or less	They are mostly tolerant, but occasionally fight (eg. over food, toys, attention from owners)		4	2	3	2	2.75	1.5	1.25	Increase	A dog that you have previously owned who lived with your current dog		She will pull and cough and try to lunge. Even attacked a few and scared the crap out of me.	2	0.3	0.38	3	1.5	0	0	1.17	0.13
1	1	1	1	2	3	No	2	Yes	1	The other dog belonged to a friend/family member and living arrangements changed		Once a week or less	Never			0	0	1	1	0.5		-0.5		Other (Please Specify):	Previous roommate's dog
1	1	1	1	2	3	No	2	Yes	1	The other dog passed away		Once a week or less	Never	They are tolerant of each other, but not playful,They are mostly tolerant, but occasionally fight (eg. over food, toys, attention from owners),The 'study' dog is fearful of other dogs in the home		2	2	3	3	2.5		-2.5		A friend or family member's dog who you spend time with AWAY from your home			3	0.8	0	1		2.75	2	0.33	2
1	1	1	1	2	3	No	2	No	2			Never	Once a week or less						0	0		0		A friend or family member's dog who you spend time with AWAY from your home			2.38	0.5	0.13	0.5		1.25	0	1.5	0.88
1	1	1	1	2	3	No	2	No	2			Once a week or less	Once a week or less				0	2	3	1.66667		-1.66667		A friend or family member's dog who you spend time with AWAY from your home			3	0.1	0	0.25		0.5	0.25	1.33	0.63
1	1	1	1	2	3	No	2	No	2			Once a week or less	Never	They are mostly tolerant, but occasionally fight (eg. over food, toys, attention from owners)		1	1	1	2	1.25		-1.25		A friend or family member's dog who spends time IN your home		My dog is old so he doesn't like being around dogs that are hyper	1.57	0.6	0.63	2		1.5	0	2.17	0
1	1	1	1	2	3	No	2	Yes	1	Other (Please specify):	Retired racing greyhound, so lived in a kennel till age 3	Never	Never														0.63	0.1	0.13	4		2.67	0	1.2	1.25
1	1	1	1	2	3	No	2	No	2			Once a week or less	Once a week or less	They play together		0	0	0	0	0		0		A friend or family member's dog who you spend time with AWAY from your home		He only barks/growls at unfamiliar dogs when theyre near our property. But likes familiar dogs anywhere	3.13	1.4	0	2		1.25	2.75	1.33	1
1	1	1	1	2	3	No	2	No	2			Never	Once a week or less														2.75	0.5	0	0		2.5	2.67	2.2	0
1	1	1	1	2	3	No	2	No	2			Never	Once a week or less											A friend or family member's dog who you spend time with AWAY from your home			3	0.7	0	2.5		0.75	0.75	1.67	0
1	1	1	1	2	3	No	2	No	2			Never	More than once a week											Other (Please Specify):	N/A		2.88	0.5	0.75	2		1.33	1.5	1.83	3.13
1	1	1	1	2	3	No	2					Once a week or less	Once a week or less	They are tolerant of each other, but not playful		0	0	0	0	0		0		A friend or family member's dog who you spend time with AWAY from your home			2.25	1	0	0.75		3	3.25	1.83	1.13
1	1	1	1	2	3	No	2					Once a week or less	Once a week or less														2.88	0.4	0	0		2.67	1.75	0.33	0.5
1	1	1	1	2	3	No	2	Yes	1	Other (Please specify):	Other dog was kept with original owner while [dog name] was rehomed	Once a week or less	Once a week or less											Other (Please Specify):	N/A	Usually better off leash	3.13	1.6	0	2		1.25	2.25	1	0.25
1	1	1	1	2	3	No	2	No	2			Never	Never											Other (Please Specify):	only 1 dog in house, other dogs do not visit	she barks at other dogs she sees outside	2.63	0	0.63	0			0	0.67	1.25
1	1	1	1	2	3	No	2	No	2			Once a week or less	Once a week or less						2	2		-2		Other (Please Specify):	A dog we met regularly	It varies a lot.	3.25	1.2	0	2.75		1	1.75	0	1.71
1	1	1	1	2	3	No	2	No	2			Once a week or less	Once a week or less			1	1	2	3	1.75		-1.75		A friend or family member's dog who spends time IN your home		Tends to be less aggressive when away from home	2.13	1.1	0.25	1.25		1	3.25	1.67	2.38
1	1	1	1	2	3	No	2					Once a week or less	Never			0	0	2	2	1		-1		A friend or family member's dog who spends time IN your home		He can be snappy around his food and toys with a less aggressive animal	3	2.5	0	2.5		0	1	0.17	0.38
1	1	1	1	2	3	No	2					Never	Once a week or less											Other (Please Specify):	NA - no other dogs in our home		2.75	0.3	0	0		0.33	0	0.17	0.38
1	1	1	1	2	3	No	2	No	2			Once a week or less	Once a week or less	They are mostly tolerant, but occasionally fight (eg. over food, toys, attention from owners)		2	2	3	3	2.5		-2.5		A friend or family member's dog who spends time IN your home			2	1.8	0.75	3.75		1.5	2.5	2.33	2.88
1	1	1	1	2	3	No	2	No	2			Once a week or less	Once a week or less			1	1	1	1	1		-1		A friend or family member's dog who spends time IN your home			3.13	0.1	0.29	1.75		2.5	1	2.83	1.63
1	1	1	1	2	3	No	2	No	2			Never	Once a week or less														3	0.5	0	0.67		0.33	0.25	0.83	3
1	1	1	1	2	3	No	2	No	2			More than once a week	Once a week or less	They play together		0			1	0.5		-0.5		A friend or family member's dog who spends time IN your home			3	0.44	0	0		1.5	1.75	1.83	0.86
1	1	1	1	2	3	No	2	No	2			Never	Never											Other (Please Specify):	N/A	My dog is highly reactive toward other dogs, of all sizes, colors, and breeds. He requires a great deal of distance between him and another dog, thus the lack of socializing him with other dogs since he developed the reactivity.	1.88	0.8	0.25	0.67		2	0.25	1.17	0.86
1	1	1	1	2	3	No	2	No	2			Once a week or less	Once a week or less			0	0	0	0	0		0		A friend or family member's dog who you spend time with AWAY from your home			3	0.3	0	0.75		0.5	0.75	1.17	0.63
1	1	1	1	2	3	No	2	No	2			Once a week or less	Once a week or less				1	3	3	2.33333		-2.33333		A friend or family member's dog who you spend time with AWAY from your home		She has relatively few interactions with other dogs and the ones she does are very well known to her.	2.88	0.3	0	0.25		1.25	0.75	1	0.13
2	2	1	1	1		Yes	1	Yes	1			Once a week or less	Once a week or less	They play together,Other (Please Specify)	They play together outside but [Dogname] avoids the new puppy inside.	0	0	0	0	0	0	0	No Change	Another dog that you own		He becomes moderately aggressive to other large male dogs outside the home but usually calms down when introduced.	3.13	0.5	0	0.25	0	0	0	0.33	2.13
2	2	1	1	1		Yes	1	Yes	1			Once a week or less	Once a week or less	They play together,They are mostly tolerant, but occasionally fight (eg. over food, toys, attention from owners)		2	0	0	2	1	0	1	Increase	Another dog that you own			2.75	0.6	0	0	0	0.25	3	1.17	2.13
2	2	1	1	1		Yes	1	Yes	1			More than once a week	Once a week or less	They sleep together,They play together,They are mostly tolerant, but occasionally fight (eg. over food, toys, attention from owners)		1	0	2	0	0.75	0.75	0	No Change	Another dog that you own			2.88	0.1	0.13	0.75	0.75	1.25	0.5	0.33	3.25
2	2	1	1	1	1	Yes	1	Yes	1	The other dog was a temporary foster,Other (Please specify):	Fostered litter of puppies, kept one	Once a week or less	More than once a week	They sleep together,They are tolerant of each other, but not playful		0	2	2	1	1.25	0	1.25	Increase	Other (Please Specify):	All the above	[Dogname] believes he is part cat and rather sleep 23 hours of the day and loves humans over dogs.	3.38	0	0	0.5	0	1	0	0.33	1.38
2	2	2	2	3	4	No	2	Yes	1			Once a week or less	Once a week or less	They sleep together,They play together		0	0	0	0	0	0	0	No Change	Another dog that you own		She has never showed any aggression towards other dogs. They only time she has reacted negatively was when another dog jumped on her and snapped at her and she retaliated. It was not the dog she lives with.	2.38	0.2	0	0	0	0.25	3.25	1.83	3.5
2	2	2	2	3	4	No	2	Yes	1			Once a week or less	Never	They sleep together,They play together		0	0	0	0	0	0	0	No Change	Another dog that you own			2.25	1.1	0	1.25	0	4	4	3.5	1
3	2	2	2	3	4	No	2	Yes	1			Once a week or less	Never	They play together		0	0	0	1	0.25	0	0.25	Increase	Another dog that you own		[Dogname] is not aggressive with the other dogs in my house, but if the youngest oversteps her boundaries, Ruby will tell her she has gone too far, but then quickly stops when the younger dog stops.	3	2.1	0	2	0	1.75	1.75	0.67	0
2	2	2	2	3	4	No	2	Yes	1			Once a week or less	Once a week or less	They play together		0	0	0	0	0	0	0	No Change	Another dog that you own		She is pretty whatever towards other dogs. Some young dogs can annoy her however	3.13	0.1	0	0.25	0	0.25	0	0.33	0.88
2	2	2	2	3	4	No	2	Yes	1			Once a week or less	Once a week or less	They sleep together,They play together		0	0	0	0	0	0.25	-0.25	Decrease	Another dog that you own			2.63	2.6	0.75	2.75	0.25	1.5	0.5	1	2
2	2	2	2	3	4	No	2	Yes	1			Once a week or less	More than once a week	They sleep together,They are tolerant of each other, but not playful		1	1	2	2	1.5	1.25	0.25	Increase	Another dog that you own			2.88	0.5	0.14	1.5	1.25	1.25	0.5	2.5	1.38
2	2	2	2	3	4	No	2	Yes	1			Once a week or less	Once a week or less	They sleep together,They play together,They are mostly tolerant, but occasionally fight (eg. over food, toys, attention from owners)		2	0	1	0	0.75	2	-1.25	Decrease	Another dog that you own			3.13	0.7	0.25	1	2	0	0	2.5	2.13
2	2	2	2	3	4	No	2	Yes	1			Once a week or less	Never	They are tolerant of each other, but not playful,They are mostly tolerant, but occasionally fight (eg. over food, toys, attention from owners),Other (Please Specify)	Other dog is a senior (low energy). [Dogname] is excited if other dog is gone for a few days & returns. Follow each other around house / when outside	2	3	3	2	2.5	0	2.5	Increase	Another dog that you own		Wouldnâ€™t let me choose multiple - happens with other dog in home, if friend/relative dog comes here & away from home. Behaviour is generally growling/baring teeth. Will snap if other dog goes to her dome bed, eating bones & food / water	2.88	0.8	0.88	1.25	0	1.25	0.25	2.33	2.13
2	2	2	2	3	4	No	2	Yes	1			Never	Once a week or less	They play together		0	0	1	1	0.5	0	0.5	Increase	Another dog that you own			2.25	0.1	0	0.25	0	0.75	0	1	1.25
2	2	2	2	3	4	No	2	Yes	1			Once a week or less	Once a week or less	They are tolerant of each other, but not playful		0	1	2	1	1	0.25	0.75	Increase	Another dog that you own			2.29	0.2	0	0.25	0.25	0.5	0	0.83	0.25
2	2	2	2	3	4	No	2	Yes	1			Once a week or less	Once a week or less	They sleep together,They play together		1	0	0	1	0.5	0.25	0.25	Increase	Another dog that you own			2.63	0	0.13	0	0.25	0.33	0	0.17	0.38
	2	3	2	3	4	No	2	Yes	1			Once a week or less	Once a week or less	They sleep together,They play together,They are mostly tolerant, but occasionally fight (eg. over food, toys, attention from owners)		0	0	0	2	0.5	0.25	0.25	Increase	Another dog that you own			3.5	0.2	0.63	0	0.25	0	0	2.67	1.38
2	2	3	2	3	4	No	2	Yes	1			Every day	Once a week or less	They are tolerant of each other, but not playful,The 'study' dog is fearful of other dogs in the home,Other (Please Specify)	[Dogname] will stay clear from new dogs but once she is used to a dog she enjoys their company and will even play with some of them :)	3	4	1	3	2.75	1.75	1	Increase	Another dog that you own		[Dogname] will snap/growl/show teeth to new dogs in the household. She will not bite but she will do everything but bite if they enter her safe space. She gets worked up very easily if shes on the couch but if shes out in the yard she doesn't mind them and just keeps her distance. She tends to be more timid in the yard we never see her growl or show teeth unless the other dog is in her face or ru…	2.63	1.6	0.25	1.25	1.75	2.5	4	3	1
3	2	3	2	3	4	No	2	Yes	1			Once a week or less	Never	They sleep together,They play together		0	0	2	0	0.5	0	0.5	Increase	Another dog that you own		[Dogname]'s issues are with dogs outside his pack. Heâ€™s reactive out of fear.	2.63		0	3	0			1.5	1.71
	2	4	2	3	4	No	2	Yes	1			More than once a week	Once a week or less	They play together		1	0	1	1	0.75	0	0.75	Increase	Another dog that you own		Isn't always bothered by them. He does not always interact as the others do. Without being funny I have said he acts as though he has an autism spectrum disorder. Despite being from a good breeder, not coming home until 12 weeks and lots of socialization he dies not interact as the rest of my pact does toward other dogs.	1.75	0.1	0.88	0	0	0.5	0	0.5	0.13
3	2	2	2	3	4	No	2	Yes	1			Once a week or less	Once a week or less	They sleep together,They play together		1	0	3	2	1.5	0.5	1	Increase	Another dog that you own			3.75	0.1	0	0	0.5	0	0	0.17	0
2	2	2	2	3	4	No	2	Yes	1			Never	Once a week or less	They sleep together,They play together		0	0	0	0	0	0.25	-0.25	Decrease	Another dog that you own			3.29	0.2	0	1	0.25	0.75	1.5	1
2	2	2	2	3	4	No	2	Yes	1			Never	Never	They sleep together,They play together		0	0	0	0	0	0	0	No Change	Another dog that you own			2	0.6	0.75	2	0	1	0	0.67	0.63
3	2	2	2	3	4	No	2	Yes	1			Once a week or less	Never	They sleep together,They play together,They are tolerant of each other, but not playful,Other (Please Specify)	[Dogname] can appear to be upset when the 8 month old Jack Russell Terrier is barking	0	0	0	0	0	0	0	No Change	Another dog that you own		[Dogname] does not resource guard at all.	2.5	1.3	0	1.67	0	3	1.5	1.17	1.71
2	2	2	2	3	4	No	2	Yes	1			Never	Once a week or less	They sleep together,They are tolerant of each other, but not playful,Other (Please Specify)	Food aggression - eat separately	0	0	4	4	2	1.5	0.5	Increase	Another dog that you own			2.38	1.2	0	2.67	1.5	0	1.5	1.33	2.13
	2	2	2	3	4	No	2	Yes	1			Once a week or less	Once a week or less	Other (Please Specify)	Submissive. He appears to wannt to play but he only gets a positive response from our youngest cat.	1	1	1	2	1.25	0	1.25	Increase	Another dog that you own		Our other dogs are older and less interested in engaging [Dogname]. He has played with the dog sitter's dogs in a friendly way.	2.63	2.7	0.13	3.5	0	3.5	3.25	1.33	0
